# Supplementary material for: Longitudinal Study of TCF4 CTG Trinucleotide Repeat Length and Disease Severity in Fuchs’ Endothelial Corneal Dystrophy
Source: Med Sci (Basel). 2026 Jan 7;14(1):31. doi: 10.3390/medsci14010031 (PMC12821436; doi:10.3390/medsci14010031)
Supplement: Supplementary file 1 [file medsci-14-00031-s001.zip]

Archive with 1 entries (1 files):
- medsci-4061367-supplementary.pdf
